# Supplementary material for: Interfacial Molecular Interactions as Determinants of Nanostructural Preservation in Ibuprofen-Loaded Nanoemulsions and Nanoemulsion Gels
Source: Pharmaceutics. 2025 Nov 28;17(12):1532. doi: 10.3390/pharmaceutics17121532 (PMC12736200; doi:10.3390/pharmaceutics17121532)
Supplement: Supplementary file 1 [file pharmaceutics-17-01532-s001.zip]

Archive with 1 entries (1 files):
- pharmaceutics-3971855-supplementary.pdf
